# Supplementary material for: Chemical Profiling, Bioactivity Evaluation and the Discovery of a Novel Biopigment Produced by Penicillium purpurogenum CBS 113139
Source: Molecules. 2021 Dec 23;27(1):69. doi: 10.3390/molecules27010069 (PMC8746843; doi:10.3390/molecules27010069)
Supplement: Supplementary file 1 [file molecules-27-00069-s001.zip]

Archive with 1 entries (1 files):
- molecules-1451488-supplementary.pdf
